# Supplementary material for: A portable device for studying the effects of fluid flow on degradation properties of biomaterials inside cell incubators
Source: Regen Biomater. 2018 Dec 24;6(1):39–48. doi: 10.1093/rb/rby026 (PMC6362820; doi:10.1093/rb/rby026)
Supplement: Supplementary Data [file rby026_suppl.zip]

Archive with 5 entries (4 files):
- rby026-suppl_data/
- rby026-suppl_data/Elastic tube protector case V2.4 Bottom.SLDPRT
- rby026-suppl_data/Elastic tube protector case V2.4 Top.SLDPRT
- rby026-suppl_data/FlowDevice_ImpedancePump_FlowRate.mov
- rby026-suppl_data/PumpHead V1.SLDPRT
